# Supplementary material for: Mesenchymal Stem Cell Therapy in Alopecia Areata: Visual and Molecular Evidence from a Mouse Model
Source: Int J Mol Sci. 2024 Aug 26;25(17):9236. doi: 10.3390/ijms25179236 (PMC11394813; doi:10.3390/ijms25179236)
Supplement: Supplementary file 1 [file ijms-25-09236-s001.zip]

Archive with 1 entries (1 files):
- ijms-3062755-supplementary.pdf
